# Supplementary material for: The Phylodynamic and Spread of the Invasive Asian Malaria Vectors, Anopheles stephensi, in Sudan
Source: Biology (Basel). 2022 Mar 7;11(3):409. doi: 10.3390/biology11030409 (PMC8945054; doi:10.3390/biology11030409)
Supplement: Supplementary file 1 [file biology-11-00409-s001.zip]

Archive with 1 entries (1 files):
- biology-1587586-supplementary.pdf
